# Supplementary material for: Planar Proton Minibeam Irradiation Elicits Spatially Confined DNA Damage in a Human Epidermis Model
Source: Cancers (Basel). 2022 Mar 17;14(6):1545. doi: 10.3390/cancers14061545 (PMC8946044; doi:10.3390/cancers14061545)
Supplement: Supplementary file 1 [file cancers-14-01545-s001.zip]

Archive with 1 entries (1 files):
- cancers-1586364-supplementary.pdf
